# Supplementary material for: High-density volumetric super-resolution microscopy
Source: Nat Commun. 2024 Mar 2;15:1940. doi: 10.1038/s41467-024-45828-5 (PMC10908787; doi:10.1038/s41467-024-45828-5)
Supplement: Supplementary file 9 — Source Data [file 41467_2024_45828_MOESM9_ESM.zip]

Archive with 4 entries (4 files):
- Figure 2 (source data).xlsx
- Figure 3 (source data).xlsx
- Figure 4 (source data).xlsx
- Figure 5 (source data).xlsx
