# Supplementary material for: High-density volumetric super-resolution microscopy
Source: Nat Commun. 2024 Mar 2;15:1940. doi: 10.1038/s41467-024-45828-5 (PMC10908787; doi:10.1038/s41467-024-45828-5)
Supplement: Supplementary file 9 — Source Data [file 41467_2024_45828_MOESM9_ESM.zip › Figure 2 (source data).xlsx]

## Sheet: Fig. 2
	Fig. 2b
		Standard (2D)					Astigmatism					Double Helix					SMLFM					Tetrapod
		PPV		Sensitivity			PPV		Sensitivity			PPV		Sensitivity			PPV		Sensitivity			PPV		Sensitivity
	N	Mean	STD	Mean	STD		Mean	STD	Mean	STD		Mean	STD	Mean	STD		Mean	STD	Mean	STD		Mean	STD	Mean	STD
	2	100	0	100	0		100	0	100	0		98.6135	0.232717	94.6667	1.31233		100	0	100	0		57.8094	2.28404	60.3333	2.86744
	5	99.7321	0.25041	99.4	0.432049		99.4634	0.1897	98.8667	0.249444		94.3957	1.86525	84	2.55082		100	0	99.0667	0.410961		55.4973	2.37465	45.7333	2.04179
	7	99.8558	0.117821	99.0952	0.293544		99.2255	0.483107	97.9048	0.949997		92.8807	0.330061	80.2857	3.39467		99.8551	0.000198028	98.4762	0.134687		53.3366	0.939581	37.3333	0.538748
	8	99.6223	0.178263	98.9583	0.311805		98.7233	0.315506	96.7083	0.523742		91.0646	1.12085	75.9583	0.849837		99.9155	0.119494	98.7083	0.256851		51.8804	1.4306	34.625	1.58443
	9	99.5518	0.0895843	98.6296	0.377705		98.5201	0.573225	96.3333	1.06959		88.9972	0.724654	72.8148	1.04757		99.8127	0.0527892	98.6667	0.157135		52.3783	1.10263	31.8148	0.668721
	10	99.7312	0.171126	98.9667	0.309121		98.528	0.210568	95.9333	0.286744		90.5134	0.539972	72.7667	0.873053		99.6938	0.166675	97.7	0.216025		50.3124	2.09589	29.6	0.927362
	12	99.4629	0.0801363	97.75	0.117851		98.4288	0.109746	95.7222	0.321551		87.8281	0.968631	65.0833	1.30349		99.7127	0.164797	96.8056	0.864242		52.1388	0.778131	26.0833	0.47629
	15	99.2776	0.086998	97.7778	0.545238		98.1335	0.0595882	94.6444	0.219989		84.1874	0.0261616	59.1556	0.818912		99.7693	0.086377	96.0889	0.136987		48.8674	2.28457	21.2222	1.07543
	20	99.0227	0.129202	96.3	0.463681		97.5873	0.14362	93.0167	0.516935		79.8647	0.429739	49.3167	1.14407		99.6327	0.0755775	95	0.674537		49.7251	2.56148	16.8667	0.898455
	30	98.6793	0.125931	95.4667	0.366161		96.2233	0.172405	89.7667	0.74087		72.4725	0.298848	35.3111	0.674583		99.3888	0.0381891	90.3667	0.612826		45.8678	0.892911	10.5333	0.165552
	40	98.2096	0.0973961	93.7333	0.518143		94.9002	0.123589	86.3833	0.542499		65.6955	1.40027	24.0083	0.492161		99.1794	0.0965764	86.6417	0.859344		39.8493	1.1968	6.79167	0.351979
	50	97.854	0.139472	92.1133	0.207418		94.0789	0.174069	84.1133	0.459081		60.8762	0.354017	17.0267	0.421532		98.8066	0.101356	81.7	0.363685		33.0733	0.121964	4.51333	0.0618241
	75	96.2864	0.226002	88.1822	0.625989		91.0632	0.229954	75.8622	0.589522		48.7597	1.77701	7.15111	0.337544		98.4074	0.0716916	71.4044	0.216185		24.0741	0.773614	2.04	0.107221
	100	95.4878	0.197478	85.07	0.489966		88.232	0.448324	69.68	0.400083		45.9102	1.25713	3.66333	0.432846		97.557	0.0334534	60.9633	0.183545		14.629	1.61353	0.846667	0.0664998
	125	94.3533	0.107092	81.896	0.109885		85.5335	0.361363	63.6533	0.967996		38.3551	0.369191	1.51733	0.0982695		97.0687	0.228766	50.7573	0.265276		11.8893	0.569458	0.514667	0.0209974
	150	92.676	0.118632	77.2511	0.525423		82.8569	0.166734	58.2356	0.224191		35.2035	1.52726	0.733333	0.0392523		96.7015	0.0485051	42.54	0.115854		8.61785	1.03976	0.284444	0.0273974
