# Supplementary material for: High-density volumetric super-resolution microscopy
Source: Nat Commun. 2024 Mar 2;15:1940. doi: 10.1038/s41467-024-45828-5 (PMC10908787; doi:10.1038/s41467-024-45828-5)
Supplement: Supplementary file 9 — Source Data [file 41467_2024_45828_MOESM9_ESM.zip › Figure 3 (source data).xlsx]

## Sheet: Fig. 3
	Fig. 3e							Fig. 3f
	XY							X	3	4	5	6	7
	X	3	4	5	6	7		Y	10224	8303	6305	7433	6065
	Y1	39.68	39.22	37.23	34.04	29.93		STD Y	2542.5	743.25	1333.5	2328	3411
	IQR Y1	10.14	9.43	9.91	8.53	8.03
	Y2	38.71	39.01	36.69	33.51	28.64
	IQR Y2	10.07	9.32	9.09	8.51	6.82
	Y3	38.74	36.89	37.65	32.13	30.56
	IQR Y3	9.64	10.22	10.24	9.74	6.85
	Z
	X	3	4	5	6	7
	Y1	45.42	42.92	39.62	35.62	30.77
	IQR Y1	10.86	10	10.52	8.98	8.26
	Y2	44.52	42.99	39.26	35.09	29.44
	IQR Y2	11.91	10.32	9.74	8.81	7.03
	Y3	45.99	41.28	40.1	33.71	31.43
	IQR Y3	12.1	10.56	11.1	10.07	7.05
