# Supplementary material for: High-density volumetric super-resolution microscopy
Source: Nat Commun. 2024 Mar 2;15:1940. doi: 10.1038/s41467-024-45828-5 (PMC10908787; doi:10.1038/s41467-024-45828-5)
Supplement: Supplementary file 9 — Source Data [file 41467_2024_45828_MOESM9_ESM.zip › Figure 4 (source data).xlsx]

## Sheet: Fig. 4
	Fig. 4b		Fig. 4c		Fig. 4d
	D / µm2 s-1		Length / points			D / µm2 s-1
	0.0847928		7			FCS	SMLFM	beads
	0.432038		7			0.208955	0.08894	0.000296849
	0.427942		5			0.19485	0.12206	0.000246946
	0.443999		10			0.187116	0.15133	0.000378372
	0.220629		5			0.217358	0.19726	0.000324586
	0.0224109		21			0.226135	0.158459	0.000625486
	0.163467		15			0.200114		2.69e-05
	0.137632		8			0.19404		0.000397656
	0.0667827		5					0.000175369
	0.0585232		7					0.000205779
	0.469525		6
	0.264962		5		Median	0.200114	0.15133	0.000296849
	0.463203		5		IQR	0.0207	0.054	0.00018502
	0.301556		6
	0.0510893		9
	0.0249622		6
	0.254726		7
	0.246395		10
	0.267436		5
	0.108126		7
	0.17533		9
	0.184527		6
	0.109678		6
	0.325204		6
	0.194354		6
	0.0158232		6
	0.226335		12
	0.157943		5
	0.275048		11
	0.349023		7
	0.310612		23
	0.118316		10
	0.16043		8
	0.105883		5
	0.0732153		8
	0.0548638		7
	0.0788714		7
	0.0733395		21
	0.513059		7
	0.0799031		12
	0.305889		8
	0.102486		5
	0.110399		6
	0.154811		11
	0.121949		19
	0.342246		5
	0.247287		8
	0.172399		7
	0.0385434		27
	0.243676		5
	0.21309		6
	0.108013		15
	0.159338		5
	0.0293982		8
	0.199415		10
	0.060953		6
	0.142761		8
	0.00629566		16
	0.0599144		14
	0.338777		5
	0.0660564		5
	0.314514		11
	0.109696		8
	0.109644		7
	0.0135969		24
	0.0950288		6
	0.117567		7
	0.19256		6
	0.15142		5
	0.0131167		15
	0.161533		6
	0.21582		16
	0.0512606		7
	0.12902		10
	0.0706013		5
	0.44549		8
	0.467872		6
	0.0452489		13
	0.0843792		7
	0.313347		8
	0.114626		5
	0.113106		18
	0.247821		11
	0.0955259		17
	0.267076		12
	0.436447		12
	0.31575		5
	0.190453		6
	0.267671		8
	0.278105		7
	0.0812613		12
	0.0106089		27
	0.175972		7
	0.135001		7
	0.104585		9
	0.531124		6
	0.159709		13
	0.101167		5
	0.0509538		10
	0.00940098		63
	0.0307499		11
	0.0687228		5
	0.118804		19
	0.113864		8
	0.108104		17
	0.105389		5
	0.00248839		123
	0.0667275		13
	0.534929		7
	0.286294		5
	0.497405		6
	0.0890629		9
	0.0824611		6
	0.404783		8
	0.0104444		30
	0.0597687		9
	0.140596		11
	0.295052		6
	0.0324912		14
	0.00777144		31
	0.0189732		15
	0.00573066		65
	0.0158649		46
	0.0471908		30
	0.00358032		20
	0.200748		10
	0.193411		13
	0.166674		8
	0.461454		5
	0.237257		7
	0.134016		14
	0.169358		5
	0.0725296		28
	0.200356		5
	0.36746		6
	0.0988343		10
	0.419528		7
	0.140771		6
	0.049296		46
	0.343377		13
	0.21964		9
	0.113507		30
	0.420109		10
	0.375854		6
	0.0685514		5
	0.449623		7
	0.145469		6
	0.15422		6
	0.0322549		6
	0.0134932		25
	0.0201502		6
	0.124175		5
	0.0117541		12
	0.317444		7
	0.186576		14
	0.338795		8
	0.0709195		10
	0.151823		8
	0.273805		20
	0.254924		9
	0.189745		23
	0.0912282		12
	0.1138		7
	0.00430828		19
	0.127768		10
	0.254767		10
	0.122213		8
	0.207494		12
	0.148296		15
	0.15696		5
	0.413309		8
	0.0957633		6
	0.0261804		9
	0.0508754		29
	0.0224547		16
	0.0710276		5
	0.47733		6
	0.128316		6
	0.0048964		50
	0.133241		12
	0.114574		12
	0.0228586		5
	0.125249		5
	0.117598		5
	0.271416		11
	0.0378946		7
	0.114894		23
	0.0470087		12
	0.282048		10
	0.149373		5
	0.132279		8
	0.139941		9
	0.234743		6
	0.00806644		24
	0.297677		12
	0.219387		6
	0.270286		5
	0.0111463		18
	0.00838487		21
	0.0418486		5
	0.162526		6
	0.021767		9
	0.359379		9
	0.120696		6
	0.0525579		8
	0.0892686		7
	0.10464		6
	0.0105451		17
	0.0325802		24
	0.331111		11
	0.355319		5
	0.102921		16
	0.00219818		33
	0.132157		12
	0.477703		5
	0.30492		6
	0.125701		6
	0.226332		5
	0.239955		6
	0.321068		5
	0.00807899		61
	0.161934		6
	0.325338		5
	0.0242012		7
	0.0558137		12
	0.0174678		15
	0.0623356		6
	0.0289281		29
	0.00150004		37
	0.224756		5
	0.571031		10
	0.100516		5
	0.0509466		13
	0.194798		5
	0.202464		15
	0.285926		8
	0.13626		5
	0.0843612		6
	0.202368		25
	0.0077116		14
	0.0175135		12
	0.0332852		11
	0.0322224		5
	0.16761		9
	0.299605		9
	0.0368647		7
	0.328686		6
	0.107875		6
	0.249391		5
	0.164098		5
	0.180272		5
	0.37137		9
	0.102548		6
	0.0290058		11
	0.569594		9
	0.094323		6
	0.0574007		10
	0.121321		6
	0.288329		6
	0.158756		12
	0.336469		10
	0.356263		6
	0.00172453		57
	0.0481612		26
	0.131913		8
	0.169041		20
	0.0940618		13
	0.138945		5
	0.0866441		12
	0.196571		17
	0.00196099		35
	0.314129		8
	0.693329		5
	0.139288		8
	0.416518		6
	0.00893759		8
	0.30733		6
	0.133836		10
	0.0373565		22
	0.0113368		23
	0.0184865		46
	0.150007		10
	0.0461154		11
	0.0767118		6
	0.0657408		49
	0.39829		7
	0.0585345		19
	0.0500886		6
	0.00704449		52
	0.138357		9
	0.435738		13
	0.166529		7
	0.245747		8
	0.0198264		6
	0.0934536		38
	0.175197		10
	0.378647		6
	0.275099		6
	0.121201		15
	0.008555		32
	0.0730492		6
	0.169544		7
	0.427861		12
	0.131299		9
	0.374897		6
	0.0559495		12
	0.0492205		14
	0.255772		10
	0.0570223		12
	0.0265734		5
	0.0195647		10
	0.00250398		74
	0.256809		7
	0.0478863		11
	0.18235		5
	0.0959867		6
	0.0520844		10
	0.0133714		61
	0.0351187		51
	0.402699		9
	0.0977179		7
	0.00278681		24
	0.201919		7
	0.0795643		18
	0.00206319		35
	0.18743		6
	0.364207		7
	0.0740335		11
	0.0230937		7
	0.493449		5
	0.0911318		6
	0.11403		7
	0.0628267		5
	0.377624		6
	0.0172688		22
	0.0279453		31
	0.102941		7
	0.172284		5
	0.0172917		18
	0.0176054		18
	0.401005		5
	0.426817		14
	0.00603188		14
	0.0418199		5
	0.0238751		8
	0.0768031		6
	0.0784999		19
	0.0324591		9
	0.102994		7
	0.350767		5
	0.0239941		13
	0.139508		12
	0.142315		20
	0.103105		11
	0.279109		5
	0.264469		7
	0.128984		5
	0.129696		11
	0.0788594		10
	0.0789573		5
	0.0504946		5
	0.188299		8
	0.118662		6
	0.00986361		30
	0.0839067		19
	0.163309		5
	0.0304028		7
	0.127726		5
	0.277077		5
	0.0665652		27
	0.0854203		6
	0.0881359		8
	0.278317		33
	0.0395755		14
	0.0414826		6
	0.0918524		8
	0.0561598		7
	0.0664186		24
	0.0099499		20
	0.378717		7
	0.0260048		16
	0.190778		5
	0.262426		9
	0.201154		16
	0.209336		17
	0.0436499		14
	0.139269		14
	0.315146		9
	0.0539909		18
	0.255906		10
	0.278197		13
	0.307053		12
	0.265884		5
	0.230322		7
	0.440983		8
	0.0383936		19
	0.0115756		12
	0.0475281		7
	0.20371		7
	0.00662213		33
	0.34232		5
	0.311491		5
	0.26563		8
	0.0119225		10
	0.0786276		34
	0.115589		10
	0.116412		6
	0.227879		18
	0.237834		31
	0.0169047		12
	0.0356787		15
	0.0188658		14
	0.353205		6
	0.0889359		5
	0.00706489		18
	0.0889269		6
	0.145088		15
	0.265775		5
	0.0223989		31
	0.302521		5
	0.042797		10
	0.363519		12
	0.111644		9
	0.261304		23
	0.0485915		7
	0.0316962		8
	0.378981		6
	0.312743		7
	0.399906		8
	0.351326		8
	0.135114		5
	0.211896		5
	0.00972256		29
	0.176859		11
	0.0218859		5
	0.28036		7
	0.188748		6
	0.0296301		7
	0.139387		9
	0.264264		22
	0.271345		5
	0.452986		6
	0.185708		10
	0.00302746		41
	0.167772		7
	0.196281		21
	0.166829		7
	0.222686		6
	0.0441096		8
	0.0305415		44
	0.270045		6
	0.425268		6
	0.153604		5
	0.00868526		32
	0.00324837		81
	0.0531104		6
	0.324336		18
	0.189046		5
	0.307805		17
	0.310441		11
	0.0565785		7
	0.221147		7
	0.0461343		16
	0.0574641		7
	0.137137		17
	0.0260116		16
	0.388131		7
	0.0269626		5
	0.106237		12
	0.0807094		7
	0.170864		9
	0.310584		7
	0.189546		9
	0.0899878		9
	0.127453		8
	0.449617		9
	0.188897		5
	0.0308051		6
	0.109196		8
	0.329616		5
	0.162562		14
	0.250003		6
	0.179833		5
	0.471745		7
	0.147458		5
	0.0419829		12
	0.226407		6
	0.239096		5
	0.174864		7
	0.201484		5
	0.167757		5
	0.0667042		7
	0.274948		7
	0.0330136		13
	0.0725916		6
	0.0725799		6
	0.0443672		6
	0.278976		6
	0.11805		5
	0.118084		5
	0.0727414		13
	0.128826		10
	0.1136		6
	0.0542496		16
	0.164762		6
	0.211868		37
	0.00460914		21
	0.102841		10
	0.122135		5
	0.0154173		37
	0.110149		5
	0.0435341		7
	0.0171667		20
	0.0075439		14
	0.203592		6
	0.200799		5
	0.224623		7
	0.417773		7
	0.0402388		50
	0.00658759		28
	0.024282		13
	0.173734		7
	0.017438		24
	0.00126549		45
	0.0743815		9
	0.0431518		24
	0.302905		6
	0.431447		15
	0.0130608		24
	0.020678		13
	0.0783873		6
	0.0741446		15
	0.0849791		6
	0.0154271		64
	0.0921603		5
	0.199712		11
	0.186296		14
	0.247611		7
	0.00579745		26
	0.123138		20
	0.0102789		18
	0.0369095		14
	0.14029		6
	0.239394		11
	0.00682635		43
	0.00706899		35
	0.118555		16
	0.0405607		23
	0.269433		5
	0.0771278		17
	0.590512		8
	0.476264		6
	0.0282453		50
	0.0467296		9
	0.100938		6
	0.549363		7
	0.220956		7
	0.571865		5
	0.311471		9
	0.0103951		23
	0.261705		12
	0.156014		12
	0.00657738		18
	0.130289		11
	0.0331428		23
	0.0326071		11
	0.121707		16
	0.151991		6
	0.172383		7
	0.107858		7
	0.245818		5
	0.066662		11
	0.11455		9
	0.464095		6
	0.127221		14
	0.0813716		15
	0.283602		11
	0.267541		6
	0.223972		12
	0.0435742		14
	0.0519429		36
	0.33755		5
	0.48133		6
	0.249839		5
	0.0564374		19
	0.0623812		8
	0.186033		6
	0.17588		31
	0.0161522		18
	0.0180508		8
	0.0172878		34
	0.351796		17
	0.0383814		9
	0.48501		5
	0.0721793		11
	0.0430937		13
	0.0766445		7
	0.0300606		9
	0.177489		5
	0.0871056		5
	0.078935		9
	0.0895212		8
	0.268035		5
	0.0505601		24
	0.270616		13
	0.182336		5
	0.0313774		14
	0.148273		13
	0.104659		6
	0.020436		23
	0.0712543		16
	0.103339		7
	0.23955		16
	0.14942		13
