# Supplementary material for: High-density volumetric super-resolution microscopy
Source: Nat Commun. 2024 Mar 2;15:1940. doi: 10.1038/s41467-024-45828-5 (PMC10908787; doi:10.1038/s41467-024-45828-5)
Supplement: Supplementary file 9 — Source Data [file 41467_2024_45828_MOESM9_ESM.zip › Figure 5 (source data).xlsx]

## Sheet: Fig. 5
	Fig. 5c			Fig. 5d			Fig. 5e
	Frame	3D Locs		Photons	Probability Density		Dist. (nm)	Freq.
	1	7		720.235	5.76974e-05		35.5057	1
	2	19		851.187	0.000375033		71.0113	4
	3	27		982.139	0.00215211		106.517	8
	4	29		1113.09	0.00501967		142.023	10
	5	19		1244.04	0.010374		177.528	8
	6	18		1374.99	0.0155321		213.034	21
	7	19		1505.95	0.0204653		248.54	28
	8	19		1636.9	0.024758		284.045	14
	9	24		1767.85	0.0268524		319.551	3
	10	31		1898.8	0.0283121		355.057	4
	11	17		2029.75	0.0287391		390.562	3
	12	30		2160.71	0.0285833		426.068	3
	13	15		2291.66	0.0281852		461.574	2
	14	20		2422.61	0.0273428		497.079	5
	15	18		2553.56	0.0271582		532.585	6
	16	25		2684.51	0.0260619		568.091	13
	17	17		2815.46	0.0255946		603.597	15
	18	25		2946.42	0.0244579		639.102	8
	19	21		3077.37	0.0236906		674.608	4
	20	24		3208.32	0.0234482
	21	24		3339.27	0.0225251		Dist. (nm)	Freq.
	22	18		3470.22	0.0212673		36.1178	1
	23	27		3601.18	0.0208692		72.2354	9
	24	23		3732.13	0.0197671		108.353	17
	25	27		3863.08	0.0193806		144.471	23
	26	38		3994.03	0.0187978		180.589	22
	27	19		4124.98	0.018042		216.707	8
	28	26		4255.93	0.0176035		252.825	7
	29	18		4386.89	0.01739		288.942	3
	30	31		4517.84	0.0165015		325.06	2
	31	22		4648.79	0.0162303		361.178	0
	32	13		4779.74	0.0158206		397.296	0
	33	16		4910.69	0.0149321		433.414	2
	34	15		5041.65	0.0147071		469.531	4
	35	18		5172.6	0.0138762		505.649	15
	36	22		5303.55	0.0135589		541.767	9
	37	21		5434.5	0.0128088		577.885	9
	38	17		5565.45	0.0124973		614.003	3
	39	24		5696.41	0.0123472		650.121	2
	40	14		5827.36	0.0118049		686.238	2
	41	22		5958.31	0.0112106
	42	19		6089.26	0.0109798
	43	14		6220.21	0.0106683
	44	26		6351.16	0.0102874
	45	14		6482.12	0.00959508
	46	23		6613.07	0.00930659
	47	32		6744.02	0.00914504
	48	19		6874.97	0.00858537
	49	31		7005.92	0.00808918
	50	14		7136.88	0.00810649
	51	12		7267.83	0.00754682
	52	23		7398.78	0.00717756
	53	19		7529.73	0.0066352
	54	16		7660.68	0.00676791
	55	16		7791.63	0.00649673
	56	20		7922.59	0.00623132
	57	12		8053.54	0.00598899
	58	14		8184.49	0.00563127
	59	20		8315.44	0.00521585
	60	11		8446.39	0.00531393
	61	17		8577.35	0.00510045
	62	27		8708.3	0.004385
	63	13		8839.25	0.004385
	64	15		8970.2	0.00444847
	65	18		9101.15	0.00408498
	66	31		9232.1	0.00395804
	67	31		9363.06	0.00376187
	68	30		9494.01	0.00366379
	69	19		9624.96	0.00326567
	70	11		9755.91	0.00319644
	71	18		9886.86	0.00316182
	72	21		10017.8	0.00273486
	73	16		10148.8	0.00278678
	74	16		10279.7	0.00241175
	75	20		10410.7	0.00253869
	76	9		10541.6	0.00251561
	77	20		10672.6	0.00261369
	78	13		10803.5	0.00237713
	79	11		10934.5	0.00226174
	80	21		11065.4	0.00198479
	81	17		11196.4	0.00197902
	82	14		11327.3	0.00166169
	83	13		11458.3	0.001754
	84	25		11589.2	0.00166746
	85	19		11720.2	0.00147705
	86	22		11851.1	0.00163284
	87	19		11982.1	0.00130396
	88	10		12113	0.00159245
	89	20		12244	0.00137897
	90	38		12374.9	0.00120011
	91	20		12505.9	0.00120588
	92	12		12636.9	0.00110202
	93	26		12767.8	0.00116549
	94	25		12898.8	0.00125203
	95	16		13029.7	0.00109048
	96	19		13160.7	0.00114241
	97	25		13291.6	0.0010674
	98	26		13422.6	0.000911619
	99	12		13553.5	0.000946238
	100	25		13684.5	0.000946238
	101	13		13815.4	0.000871231
	102	10		13946.4	0.000859691
	103	19		14077.3	0.00066929
	104	14		14208.3	0.000686599
	105	21		14339.2	0.000582744
	106	24		14470.2	0.000773145
	107	30		14601.1	0.00066929
	108	5		14732.1	0.000680829
	109	28		14863	0.000594283
	110	10		14994	0.000686599
	111	8		15124.9	0.000559665
	112	24		15255.9	0.000467349
	113	26		15386.8	0.000415421
	114	13		15517.8	0.000484658
	115	16		15648.7	0.000490428
	116	13		15779.7	0.000461579
	117	17		15910.6	0.000380803
	118	24		16041.6	0.000340415
	119	8		16172.6	0.000334645
	120	39		16303.5	0.000375033
	121	22		16434.5	0.000375033
	122	17		16565.4	0.000300027
	123	30		16696.4	0.000386573
	124	25		16827.3	0.000253869
	125	24		16958.3	0.000328875
	126	15		17089.2	0.000265408
	127	11		17220.2	0.000311566
	128	28		17351.1	0.000282717
	129	17		17482.1	0.000242329
	130	8		17613	0.000236559
	131	15		17744	0.000276948
	132	26		17874.9	0.000253869
	133	21		18005.9	0.00021925
	134	39		18136.8	0.000155783
	135	26		18267.8	0.000259638
	136	21		18398.7	0.000236559
	137	19		18529.7	0.000190401
	138	30		18660.6	0.00022502
	139	25		18791.6	0.000115395
	140	35		18922.5	0.000196171
	141	21		19053.5	0.000132704
	142	34		19184.4	0.000121165
	143	29		19315.4	0.000167322
	144	25		19446.3	0.000138474
	145	14		19577.3	0.000144244
	146	28		19708.3	8.65461e-05
	147	30		19839.2	9.23159e-05
	148	29		19970.2	8.65461e-05
	149	28		20101.1	0.000138474
	150	38		20232.1	0.000121165
	151	20		20363	8.65461e-05
	152	35		20494	0.000126934
	153	19		20624.9	0.000138474
	154	14		20755.9	9.80856e-05
	155	14		20886.8	0.000138474
	156	18		21017.8	7.50066e-05
	157	22		21148.7	7.50066e-05
	158	23		21279.7	5.76974e-05
	159	16		21410.6	9.23159e-05
	160	21		21541.6	9.23159e-05
	161	31		21672.5	8.65461e-05
	162	27		21803.5	6.34672e-05
	163	22		21934.4	8.07764e-05
	164	11		22065.4	8.65461e-05
	165	20		22196.3	8.07764e-05
	166	11		22327.3	0.000103855
	167	39		22458.2	4.03882e-05
	168	19		22589.2	5.76974e-05
	169	30		22720.1	6.34672e-05
	170	23		22851.1	6.34672e-05
	171	32		22982	8.07764e-05
	172	26		23113	2.88487e-05
	173	20		23244	5.19277e-05
	174	22		23374.9	4.03882e-05
	175	24		23505.9	5.19277e-05
	176	20		23636.8	4.61579e-05
	177	18		23767.8	3.46184e-05
	178	18		23898.7	4.03882e-05
	179	23		24029.7	4.61579e-05
	180	23		24160.6	2.3079e-05
	181	28		24291.6	2.88487e-05
	182	16		24422.5	4.03882e-05
	183	31		24553.5	2.3079e-05
	184	22		24684.4	2.88487e-05
	185	20		24815.4	4.61579e-05
	186	20		24946.3	3.46184e-05
	187	20		25077.3	4.03882e-05
	188	14		25208.2	4.03882e-05
	189	14		25339.2	2.3079e-05
	190	21		25470.1	2.88487e-05
	191	23		25601.1	3.46184e-05
	192	30		25732	1.15395e-05
	193	29		25863	1.73092e-05
	194	13		25993.9	2.88487e-05
	195	27		26124.9	1.15395e-05
	196	17		26255.8	1.73092e-05
	197	9		26386.8	0
	198	20		26517.7	2.3079e-05
	199	11		26648.7	1.15395e-05
	200	18		26779.7	2.3079e-05
	201	25		26910.6	5.76974e-06
	202	21		27041.6	1.73092e-05
	203	35		27172.5	5.76974e-06
	204	35		27303.5	5.76974e-06
	205	20		27434.4	1.15395e-05
	206	25		27565.4	1.15395e-05
	207	22		27696.3	2.3079e-05
	208	9		27827.3	0
	209	27		27958.2	1.15395e-05
	210	26		28089.2	2.3079e-05
	211	18		28220.1	5.76974e-06
	212	29		28351.1	0
	213	15		28482	1.73092e-05
	214	8		28613	5.76974e-06
	215	18		28743.9	5.76974e-06
	216	11		28874.9	0
	217	20		29005.8	5.76974e-06
	218	23		29136.8	1.73092e-05
	219	18		29267.7	1.73092e-05
	220	17		29398.7	5.76974e-06
	221	18		29529.6	2.3079e-05
	222	25		29660.6	1.15395e-05
	223	37		29791.5	5.76974e-06
	224	27		29922.5	1.15395e-05
	225	34		30053.4	2.3079e-05
	226	34		30184.4	1.15395e-05
	227	19		30315.4	5.76974e-06
	228	24		30446.3	5.76974e-06
	229	13		30577.3	0
	230	26		30708.2	1.15395e-05
	231	17		30839.2	1.15395e-05
	232	26		30970.1	5.76974e-06
	233	17		31101.1	5.76974e-06
	234	25		31232	5.76974e-06
	235	22		31363	0
	236	23		31493.9	5.76974e-06
	237	7		31624.9	5.76974e-06
	238	29		31755.8	1.15395e-05
	239	25		31886.8	0
	240	15		32017.7	5.76974e-06
	241	24		32148.7	0
	242	20		32279.6	1.15395e-05
	243	28		32410.6	5.76974e-06
	244	18		32541.5	5.76974e-06
	245	25		32672.5	5.76974e-06
	246	18		32803.4	5.76974e-06
	247	18		32934.4	0
	248	13		33065.3	5.76974e-06
	249	26		33196.3	1.15395e-05
	250	18		33327.2	3.46184e-05
	251	25		33458.2	0
	252	20		33589.1	1.15395e-05
	253	29		33720.1	5.76974e-06
	254	25		33851.1	0
	255	26		33982	1.15395e-05
	256	14		34113	5.76974e-06
	257	26		34243.9	0
	258	23		34374.9	1.73092e-05
	259	31		34505.8	0
	260	23		34636.8	0
	261	17		34767.7	1.15395e-05
	262	24		34898.7	0
	263	26		35029.6	0
	264	37		35160.6	0
	265	19		35291.5	0
	266	30		35422.5	0
	267	21		35553.4	0
	268	20		35684.4	0
	269	24		35815.3	1.15395e-05
	270	37		35946.3	0
	271	23		36077.2	1.15395e-05
	272	22		36208.2	0
	273	26		36339.1	0
	274	21		36470.1	5.76974e-06
	275	18		36601	0
	276	17		36732	5.76974e-06
	277	16		36862.9	0
	278	25		36993.9	0
	279	23		37124.8	0
	280	36		37255.8	0
	281	28		37386.8	5.76974e-06
	282	24		37517.7	0
	283	18		37648.7	0
	284	27		37779.6	0
	285	16		37910.6	5.76974e-06
	286	6		38041.5	0
	287	22		38172.5	0
	288	24		38303.4	0
	289	19		38434.4	0
	290	18		38565.3	0
	291	28		38696.3	5.76974e-06
	292	11		38827.2	5.76974e-06
	293	25		38958.2	0
	294	22		39089.1	0
	295	4		39220.1	5.76974e-06
	296	21		39351	0
	297	26		39482	5.76974e-06
	298	23		39612.9	5.76974e-06
	299	23		39743.9	0
	300	20		39874.8	0
	301	13		40005.8	0
	302	23		40136.7	0
	303	18		40267.7	0
	304	41		40398.6	1.15395e-05
	305	35		40529.6	0
	306	26		40660.5	0
	307	19		40791.5	1.73092e-05
	308	20		40922.5	0
	309	22		41053.4	0
	310	22		41184.4	0
	311	21		41315.3	0
	312	25		41446.3	0
	313	31		41577.2	0
	314	21		41708.2	0
	315	29		41839.1	0
	316	20		41970.1	0
	317	23		42101	0
	318	26		42232	0
	319	14		42362.9	0
	320	28		42493.9	0
	321	27		42624.8	0
	322	14		42755.8	0
	323	31		42886.7	0
	324	23		43017.7	0
	325	17		43148.6	0
	326	38		43279.6	0
	327	23		43410.5	0
	328	26		43541.5	0
	329	22		43672.4	0
	330	32		43803.4	0
	331	11		43934.3	0
	332	29		44065.3	5.76974e-06
	333	35		44196.2	0
	334	12		44327.2	0
	335	36		44458.1	0
	336	16		44589.1	0
	337	24		44720.1	0
	338	32		44851	0
	339	24		44982	0
	340	19		45112.9	0
	341	17		45243.9	0
	342	22		45374.8	0
	343	20		45505.8	0
	344	12		45636.7	0
	345	14		45767.7	0
	346	24		45898.6	0
	347	21		46029.6	0
	348	13		46160.5	0
	349	16		46291.5	0
	350	38		46422.4	0
	351	18		46553.4	0
	352	29		46684.3	0
	353	33		46815.3	0
	354	18		46946.2	0
	355	38		47077.2	0
	356	26		47208.1	0
	357	34		47339.1	0
	358	33		47470	0
	359	37		47601	0
	360	31		47731.9	0
	361	34		47862.9	0
	362	23		47993.8	0
	363	18		48124.8	0
	364	24		48255.8	0
	365	37		48386.7	0
	366	21		48517.7	0
	367	21		48648.6	0
	368	8		48779.6	0
	369	21		48910.5	0
	370	20		49041.5	0
	371	40		49172.4	0
	372	10		49303.4	0
	373	27		49434.3	0
	374	20		49565.3	0
	375	24		49696.2	0
	376	26		49827.2	0
	377	20		49958.1	0
	378	22		50089.1	0
	379	10		50220	0
	380	25		50351	0
	381	34		50481.9	0
	382	25		50612.9	0
	383	14		50743.8	0
	384	15		50874.8	0
	385	22		51005.7	0
	386	7		51136.7	0
	387	11		51267.6	0
	388	27		51398.6	5.76974e-06
	389	27
	390	31
	391	10
	392	24
	393	32
	394	20
	395	33
	396	17
	397	18
	398	29
	399	25
	400	38
	401	23
	402	42
	403	10
	404	25
	405	31
	406	14
	407	12
	408	18
	409	21
	410	27
	411	23
	412	13
	413	8
	414	17
	415	29
	416	16
	417	22
	418	14
	419	26
	420	11
	421	34
	422	12
	423	31
	424	23
	425	24
	426	18
	427	23
	428	28
	429	17
	430	19
	431	34
	432	10
	433	28
	434	26
	435	14
	436	16
	437	10
	438	26
	439	17
	440	21
	441	3
	442	23
	443	14
	444	31
	445	22
	446	11
	447	24
	448	24
	449	18
	450	25
	451	11
	452	9
	453	34
	454	11
	455	28
	456	27
	457	27
	458	25
	459	24
	460	28
	461	29
	462	29
	463	28
	464	15
	465	30
	466	25
	467	13
	468	32
	469	9
	470	20
	471	22
	472	9
	473	15
	474	21
	475	22
	476	19
	477	21
	478	25
	479	21
	480	16
	481	11
	482	29
	483	36
	484	22
	485	23
	486	23
	487	28
	488	20
	489	20
	490	29
	491	24
	492	34
	493	19
	494	21
	495	18
	496	20
	497	23
	498	20
	499	23
	500	26
	501	26
	502	20
	503	27
	504	23
	505	15
	506	35
	507	19
	508	6
	509	17
	510	23
	511	10
	512	20
	513	30
	514	22
	515	28
	516	29
	517	11
	518	21
	519	21
	520	23
	521	27
	522	19
	523	27
	524	43
	525	36
	526	26
	527	21
	528	23
	529	11
	530	24
	531	29
	532	36
	533	25
	534	9
	535	31
	536	13
	537	21
	538	26
	539	17
	540	31
	541	25
	542	13
	543	21
	544	29
	545	23
	546	27
	547	17
	548	19
	549	14
	550	27
	551	31
	552	32
	553	30
	554	13
	555	29
	556	19
	557	24
	558	29
	559	13
	560	8
	561	25
	562	24
	563	10
	564	18
	565	17
	566	18
	567	31
	568	31
	569	24
	570	25
	571	15
	572	22
	573	26
	574	22
	575	13
	576	15
	577	25
	578	16
	579	18
	580	16
	581	33
	582	23
	583	27
	584	15
	585	22
	586	10
	587	30
	588	25
	589	18
	590	12
	591	30
	592	19
	593	25
	594	16
	595	12
	596	20
	597	20
	598	19
	599	33
	600	35
	601	32
	602	31
	603	23
	604	19
	605	28
	606	17
	607	31
	608	29
	609	24
	610	16
	611	31
	612	29
	613	15
	614	13
	615	24
	616	25
	617	28
	618	18
	619	14
	620	9
	621	33
	622	28
	623	35
	624	20
	625	17
	626	26
	627	33
	628	19
	629	25
	630	30
	631	26
	632	35
	633	22
	634	23
	635	11
	636	25
	637	9
	638	25
	639	31
	640	22
	641	29
	642	25
	643	32
	644	19
	645	31
	646	24
	647	22
	648	16
	649	39
	650	21
	651	32
	652	29
	653	16
	654	23
	655	29
	656	19
	657	25
	658	30
	659	35
	660	23
	661	23
	662	26
	663	23
	664	19
	665	22
	666	14
	667	30
	668	24
	669	25
	670	27
	671	25
	672	23
	673	20
	674	9
	675	36
	676	28
	677	28
	678	25
	679	5
	680	15
	681	16
	682	25
	683	19
	684	30
	685	28
	686	11
	687	14
	688	20
	689	15
	690	28
	691	28
	692	31
	693	10
	694	23
	695	28
	696	28
	697	33
	698	40
	699	25
	700	32
	701	23
	702	11
	703	16
	704	21
	705	25
	706	30
	707	34
	708	27
	709	19
	710	18
	711	18
	712	29
	713	12
	714	25
	715	21
	716	18
	717	30
	718	35
	719	10
	720	23
	721	17
	722	31
	723	20
	724	21
	725	35
	726	35
	727	20
	728	14
	729	14
	730	23
	731	34
	732	7
	733	14
	734	21
	735	15
	736	20
	737	28
	738	29
	739	17
	740	25
	741	21
	742	33
	743	26
	744	34
	745	28
	746	24
	747	21
	748	20
	749	25
	750	28
	751	28
	752	25
	753	20
	754	14
	755	30
	756	14
	757	24
	758	26
	759	19
	760	17
	761	14
	762	23
	763	29
	764	16
	765	22
	766	25
	767	32
	768	36
	769	14
	770	24
	771	30
	772	20
	773	34
	774	39
	775	15
	776	25
	777	23
	778	25
	779	20
	780	20
	781	26
	782	13
	783	30
	784	22
	785	24
	786	31
	787	36
	788	27
	789	34
	790	24
	791	12
	792	30
	793	35
	794	29
	795	25
	796	9
	797	15
	798	20
	799	40
	800	27
	801	32
	802	27
	803	21
	804	17
	805	28
	806	25
	807	32
	808	26
	809	16
	810	21
	811	20
	812	20
	813	33
	814	28
	815	16
	816	19
	817	21
	818	20
	819	14
	820	23
	821	35
	822	35
	823	36
	824	30
	825	25
	826	11
	827	27
	828	17
	829	27
	830	23
	831	27
	832	28
	833	31
	834	18
	835	24
	836	17
	837	18
	838	19
	839	30
	840	31
	841	24
	842	25
	843	15
	844	16
	845	25
	846	35
	847	28
	848	23
	849	15
	850	14
	851	29
	852	13
	853	26
	854	22
	855	16
	856	21
	857	29
	858	31
	859	9
	860	14
	861	18
	862	22
	863	25
	864	17
	865	18
	866	23
	867	18
	868	17
	869	27
	870	23
	871	13
	872	30
	873	20
	874	25
	875	14
	876	24
	877	21
	878	22
	879	22
	880	29
	881	24
	882	13
	883	6
	884	30
	885	38
	886	25
	887	27
	888	11
	889	27
	890	26
	891	25
	892	20
	893	16
	894	28
	895	34
	896	16
	897	21
	898	16
	899	26
	900	23
	901	19
	902	21
	903	23
	904	13
	905	20
	906	23
	907	17
	908	24
	909	19
	910	24
	911	21
	912	30
	913	32
	914	29
	915	19
	916	18
	917	20
	918	28
	919	10
	920	25
	921	19
	922	30
	923	32
	924	25
	925	23
	926	34
	927	22
	928	19
	929	11
	930	24
	931	15
	932	14
	933	20
	934	23
	935	17
	936	35
	937	25
	938	22
	939	31
	940	21
	941	10
	942	18
	943	32
	944	21
	945	27
	946	19
	947	26
	948	25
	949	12
	950	33
	951	25
	952	18
	953	35
	954	20
	955	26
	956	27
	957	10
	958	9
	959	19
	960	23
	961	21
	962	29
	963	6
	964	34
	965	21
	966	19
	967	8
	968	33
	969	24
	970	32
	971	22
	972	27
	973	39
	974	24
	975	39
	976	32
	977	26
	978	27
	979	9
	980	16
	981	15
	982	31
	983	38
	984	24
	985	22
	986	24
	987	32
	988	17
	989	28
	990	19
	991	21
	992	26
	993	5
	994	30
	995	14
	996	32
	997	21
	998	19
	999	20
	1000	15
	1001	20
	1002	13
	1003	24
	1004	18
	1005	19
	1006	24
	1007	23
	1008	14
	1009	21
	1010	31
	1011	16
	1012	25
	1013	8
	1014	19
	1015	19
	1016	10
	1017	27
	1018	27
	1019	24
	1020	28
	1021	20
	1022	27
	1023	25
	1024	12
	1025	25
	1026	10
	1027	19
	1028	24
	1029	20
	1030	32
	1031	11
	1032	10
	1033	31
	1034	33
	1035	26
	1036	16
	1037	33
	1038	22
	1039	26
	1040	18
	1041	25
	1042	24
	1043	19
	1044	28
	1045	27
	1046	24
	1047	27
	1048	34
	1049	21
	1050	23
	1051	30
	1052	6
	1053	31
	1054	22
	1055	13
	1056	14
	1057	19
	1058	25
	1059	19
	1060	25
	1061	4
	1062	23
	1063	17
	1064	16
	1065	32
	1066	25
	1067	19
	1068	8
	1069	23
	1070	22
	1071	14
	1072	20
	1073	17
	1074	22
	1075	23
	1076	16
	1077	24
	1078	29
	1079	28
	1080	28
	1081	24
	1082	20
	1083	16
	1084	8
	1085	14
	1086	20
	1087	23
	1088	24
	1089	22
	1090	23
	1091	22
	1092	22
	1093	11
	1094	5
	1095	15
	1096	38
	1097	25
	1098	21
	1099	16
	1100	25
	1101	14
	1102	6
	1103	22
	1104	23
	1105	16
	1106	11
	1107	11
	1108	28
	1109	14
	1110	17
	1111	24
	1112	12
	1113	33
	1114	10
	1115	26
	1116	11
	1117	32
	1118	17
	1119	26
	1120	23
	1121	24
	1122	29
	1123	10
	1124	22
	1125	22
	1126	20
	1127	20
	1128	13
	1129	32
	1130	24
	1131	30
	1132	23
	1133	20
	1134	35
	1135	34
	1136	21
	1137	16
	1138	24
	1139	19
	1140	7
	1141	16
	1142	26
	1143	29
	1144	17
	1145	19
	1146	12
	1147	30
	1148	13
	1149	30
	1150	34
	1151	10
	1152	20
	1153	21
	1154	19
	1155	6
	1156	20
	1157	19
	1158	14
	1159	7
	1160	14
	1161	19
	1162	24
	1163	31
	1164	11
	1165	22
	1166	19
	1167	27
	1168	32
	1169	24
	1170	22
	1171	20
	1172	24
	1173	15
	1174	11
	1175	6
	1176	13
	1177	17
	1178	4
	1179	27
	1180	22
	1181	16
	1182	21
	1183	20
	1184	22
	1185	21
	1186	14
	1187	20
	1188	14
	1189	19
	1190	27
	1191	22
	1192	20
	1193	27
	1194	24
	1195	21
	1196	13
	1197	26
	1198	15
	1199	32
	1200	27
	1201	20
	1202	31
	1203	31
	1204	31
	1205	27
	1206	31
	1207	38
	1208	40
	1209	34
	1210	28
	1211	24
	1212	17
	1213	22
	1214	9
	1215	20
	1216	28
	1217	13
	1218	10
	1219	8
	1220	27
	1221	10
	1222	22
	1223	11
	1224	31
	1225	29
	1226	22
	1227	28
	1228	21
	1229	23
	1230	15
	1231	24
	1232	24
	1233	11
	1234	12
	1235	24
	1236	27
	1237	20
	1238	10
	1239	16
	1240	20
	1241	35
	1242	30
	1243	17
	1244	18
	1245	21
	1246	15
	1247	18
	1248	14
	1249	20
	1250	18
	1251	27
	1252	18
	1253	26
	1254	22
	1255	19
	1256	20
	1257	22
	1258	22
	1259	38
	1260	18
	1261	20
	1262	12
	1263	14
	1264	23
	1265	23
	1266	26
	1267	14
	1268	15
	1269	24
	1270	16
	1271	23
	1272	21
	1273	24
	1274	30
	1275	20
	1276	35
	1277	17
	1278	36
	1279	26
	1280	34
	1281	23
	1282	10
	1283	13
	1284	20
	1285	25
	1286	28
	1287	30
	1288	8
	1289	27
	1290	31
	1291	28
	1292	11
	1293	20
	1294	32
	1295	28
	1296	8
	1297	26
	1298	21
	1299	26
	1300	27
	1301	13
	1302	9
	1303	17
	1304	10
	1305	9
	1306	21
	1307	12
	1308	27
	1309	24
	1310	34
	1311	19
	1312	28
	1313	11
	1314	4
	1315	25
	1316	25
	1317	20
	1318	9
	1319	22
	1320	18
	1321	23
	1322	21
	1323	7
	1324	17
	1325	23
	1326	21
	1327	13
	1328	36
	1329	30
	1330	19
	1331	12
	1332	21
	1333	26
	1334	21
	1335	28
	1336	22
	1337	25
	1338	29
	1339	33
	1340	9
	1341	28
	1342	21
	1343	39
	1344	29
	1345	29
	1346	25
	1347	24
	1348	21
	1349	13
	1350	23
	1351	25
	1352	12
	1353	21
	1354	13
	1355	21
	1356	8
	1357	17
	1358	18
	1359	22
	1360	18
	1361	16
	1362	18
	1363	13
	1364	31
	1365	18
	1366	24
	1367	9
	1368	23
	1369	22
	1370	19
	1371	18
	1372	21
	1373	22
	1374	19
	1375	24
	1376	15
	1377	27
	1378	14
	1379	23
	1380	22
	1381	18
	1382	25
	1383	27
	1384	25
	1385	30
	1386	24
	1387	16
	1388	20
	1389	34
	1390	28
	1391	30
	1392	8
	1393	31
	1394	25
	1395	22
	1396	22
	1397	28
	1398	25
	1399	23
	1400	19
	1401	26
	1402	25
	1403	15
	1404	35
	1405	14
	1406	19
	1407	23
	1408	37
	1409	29
	1410	20
	1411	24
	1412	27
	1413	29
	1414	36
	1415	36
	1416	15
	1417	22
	1418	13
	1419	28
	1420	35
	1421	21
	1422	22
	1423	28
	1424	6
	1425	23
	1426	26
	1427	15
	1428	17
	1429	16
	1430	26
	1431	20
	1432	12
	1433	23
	1434	22
	1435	26
	1436	31
	1437	30
	1438	26
	1439	10
	1440	22
	1441	23
	1442	12
	1443	39
	1444	27
	1445	13
	1446	28
	1447	32
	1448	22
	1449	21
	1450	20
	1451	26
	1452	28
	1453	24
	1454	17
	1455	32
	1456	37
	1457	31
	1458	12
	1459	24
	1460	23
	1461	18
	1462	18
	1463	28
	1464	20
	1465	23
	1466	14
	1467	16
	1468	30
	1469	19
	1470	24
	1471	17
	1472	25
	1473	8
	1474	21
	1475	18
	1476	18
	1477	31
	1478	30
	1479	20
	1480	17
	1481	17
	1482	23
	1483	25
	1484	16
	1485	28
	1486	8
	1487	23
	1488	24
	1489	28
	1490	24
	1491	35
	1492	22
	1493	28
	1494	28
	1495	21
	1496	16
	1497	22
	1498	12
	1499	33
	1500	20
	1501	7
	1502	19
	1503	14
	1504	23
	1505	21
	1506	22
	1507	19
	1508	19
	1509	17
	1510	24
	1511	29
	1512	15
	1513	25
	1514	36
	1515	22
	1516	19
	1517	18
	1518	25
	1519	15
	1520	13
	1521	27
	1522	26
	1523	24
	1524	22
	1525	17
	1526	20
	1527	18
	1528	22
	1529	25
	1530	28
	1531	11
	1532	22
	1533	35
	1534	26
	1535	20
	1536	11
	1537	12
	1538	18
	1539	17
	1540	21
	1541	19
	1542	34
	1543	31
	1544	30
	1545	15
	1546	35
	1547	19
	1548	18
	1549	17
	1550	24
	1551	31
	1552	17
	1553	19
	1554	19
	1555	18
	1556	10
	1557	20
	1558	20
	1559	28
	1560	28
	1561	22
	1562	18
	1563	21
	1564	20
	1565	29
	1566	28
	1567	27
	1568	22
	1569	21
	1570	21
	1571	11
	1572	10
	1573	17
	1574	40
	1575	15
	1576	24
	1577	13
	1578	21
	1579	16
	1580	27
	1581	22
	1582	18
	1583	20
	1584	27
	1585	33
	1586	12
	1587	25
	1588	33
	1589	19
	1590	18
	1591	23
	1592	21
	1593	17
	1594	21
	1595	26
	1596	21
	1597	32
	1598	22
	1599	23
	1600	13
	1601	10
	1602	11
	1603	17
	1604	29
	1605	38
	1606	32
	1607	14
	1608	28
	1609	27
	1610	12
	1611	4
	1612	29
	1613	13
	1614	20
	1615	23
	1616	11
	1617	17
	1618	18
	1619	16
	1620	7
	1621	18
	1622	21
	1623	27
	1624	23
	1625	28
	1626	24
	1627	15
	1628	18
	1629	27
	1630	30
	1631	14
	1632	36
	1633	35
	1634	32
	1635	32
	1636	20
	1637	16
	1638	21
	1639	14
	1640	32
	1641	21
	1642	15
	1643	19
	1644	23
	1645	29
	1646	25
	1647	19
	1648	26
	1649	25
	1650	25
	1651	17
	1652	24
	1653	24
	1654	30
	1655	24
	1656	12
	1657	21
	1658	20
	1659	9
	1660	34
	1661	25
	1662	18
	1663	19
	1664	16
	1665	16
	1666	14
	1667	30
	1668	29
	1669	20
	1670	20
	1671	22
	1672	14
	1673	11
	1674	34
	1675	35
	1676	11
	1677	25
	1678	27
	1679	20
	1680	16
	1681	32
	1682	20
	1683	23
	1684	22
	1685	23
	1686	25
	1687	13
	1688	28
	1689	27
	1690	11
	1691	15
	1692	10
	1693	18
	1694	24
	1695	25
	1696	28
	1697	25
	1698	17
	1699	15
	1700	7
	1701	13
	1702	25
	1703	30
	1704	26
	1705	24
	1706	26
	1707	32
	1708	20
	1709	20
	1710	5
	1711	21
	1712	28
	1713	11
	1714	27
	1715	12
	1716	20
	1717	25
	1718	22
	1719	12
	1720	22
	1721	26
	1722	20
	1723	20
	1724	23
	1725	23
	1726	25
	1727	30
	1728	31
	1729	23
	1730	30
	1731	27
	1732	33
	1733	37
	1734	15
	1735	13
	1736	27
	1737	27
	1738	14
	1739	15
	1740	40
	1741	21
	1742	35
	1743	20
	1744	32
	1745	20
	1746	14
	1747	11
	1748	21
	1749	11
	1750	36
	1751	20
	1752	23
	1753	26
	1754	24
	1755	14
	1756	33
	1757	27
	1758	12
	1759	34
	1760	20
	1761	24
	1762	27
	1763	23
	1764	23
	1765	25
	1766	16
	1767	26
	1768	31
	1769	9
	1770	35
	1771	23
	1772	23
	1773	39
	1774	32
	1775	26
	1776	19
	1777	22
	1778	19
	1779	24
	1780	25
	1781	37
	1782	28
	1783	16
	1784	36
	1785	18
	1786	27
	1787	22
	1788	10
	1789	26
	1790	24
	1791	11
	1792	28
	1793	29
	1794	18
	1795	28
	1796	25
	1797	20
	1798	29
	1799	30
	1800	35
	1801	22
	1802	20
	1803	29
	1804	27
	1805	23
	1806	24
	1807	27
	1808	26
	1809	25
	1810	22
	1811	20
	1812	17
	1813	22
	1814	22
	1815	21
	1816	12
	1817	22
	1818	26
	1819	39
	1820	15
	1821	18
	1822	22
	1823	20
	1824	28
	1825	34
	1826	23
	1827	20
	1828	35
	1829	23
	1830	24
	1831	36
	1832	30
	1833	27
	1834	23
	1835	9
	1836	25
	1837	23
	1838	28
	1839	26
	1840	21
	1841	20
	1842	30
	1843	24
	1844	20
	1845	33
	1846	30
	1847	28
	1848	29
	1849	10
	1850	17
	1851	8
	1852	16
	1853	19
	1854	27
	1855	21
	1856	18
	1857	24
	1858	11
	1859	29
	1860	26
	1861	31
	1862	24
	1863	14
	1864	15
	1865	26
	1866	19
	1867	21
	1868	20
	1869	26
	1870	25
	1871	23
	1872	31
	1873	30
	1874	17
	1875	14
	1876	36
	1877	30
	1878	26
	1879	5
	1880	21
	1881	17
	1882	32
	1883	25
	1884	29
	1885	21
	1886	24
	1887	23
	1888	12
	1889	22
	1890	26
	1891	27
	1892	29
	1893	36
	1894	14
	1895	19
	1896	35
	1897	31
	1898	14
	1899	20
	1900	28
	1901	18
	1902	36
	1903	26
	1904	24
	1905	20
	1906	24
	1907	17
	1908	27
	1909	19
	1910	29
	1911	31
	1912	26
	1913	21
	1914	24
	1915	14
	1916	17
	1917	33
	1918	19
	1919	20
	1920	29
	1921	16
	1922	14
	1923	21
	1924	24
	1925	22
	1926	29
	1927	9
	1928	15
	1929	19
	1930	26
	1931	9
	1932	21
	1933	20
	1934	14
	1935	21
	1936	28
	1937	9
	1938	25
	1939	21
	1940	25
	1941	20
	1942	13
	1943	23
	1944	34
	1945	20
	1946	24
	1947	15
	1948	15
	1949	12
	1950	25
	1951	25
	1952	13
	1953	30
	1954	26
	1955	21
	1956	35
	1957	29
	1958	16
	1959	23
	1960	10
	1961	16
	1962	26
	1963	24
	1964	17
	1965	10
	1966	17
	1967	26
	1968	33
	1969	31
	1970	24
	1971	14
	1972	18
	1973	17
	1974	23
	1975	19
	1976	14
	1977	26
	1978	17
	1979	23
	1980	34
	1981	28
	1982	29
	1983	23
	1984	33
	1985	34
	1986	32
	1987	22
	1988	26
	1989	28
	1990	24
	1991	16
	1992	25
	1993	14
	1994	27
	1995	37
	1996	27
	1997	17
	1998	26
[truncated: 502 more rows]
